# Supplementary material for: Cell and Gene Therapy for Patients Suffering from Xerostomia (Dry Mouth): Positioning Extracellular Vesicles as the Bridge Between Biomarker Discovery and Regenerative Therapy in Xerostomia—A Scoping Review
Source: Int J Mol Sci. 2026 Jun 30;27(13):5926. doi: 10.3390/ijms27135926 (PMC13362237; doi:10.3390/ijms27135926)
Supplement: Supplementary file 1 [file ijms-27-05926-s001.zip]

Archive with 1 entries (1 files):
- ijms-4255556-supplementary-File S1.xlsx
