# Supplementary material for: Cell and Gene Therapy for Patients Suffering from Xerostomia (Dry Mouth): Positioning Extracellular Vesicles as the Bridge Between Biomarker Discovery and Regenerative Therapy in Xerostomia—A Scoping Review
Source: Int J Mol Sci. 2026 Jun 30;27(13):5926. doi: 10.3390/ijms27135926 (PMC13362237; doi:10.3390/ijms27135926)
Supplement: Supplementary file 1 [file ijms-27-05926-s001.zip › ijms-4255556-supplementary-File S1.xlsx]

## Sheet: Characteristic table
Study_ID	Year	Journal	Country	Funding_Source	Conflict_of_Interest	Study_Design	Sample_Size	Recruitment_Setting	Follow_Up_Duration	Population_Type	Diagnostic_Criteria	Mean_Age	Sex_Distribution	Inclusion_Exclusion_Criteria	EV_Terminology	EV_Biological_Source	Cell_of_Origin	Isolation_Method	Characterization_Methods	EV_Cargo	Comparator	Matching_Strategy	Salivary_Flow_Outcomes	Xerostomia_Symptom_Scores	Salivary_Gland_Function_Outcomes	Biomarker_Outcomes	Correlation_with_Disease_Severity	Key_Findings	Biological_Mechanisms	Direction_of_Effect	Clinical_Applicability	Translational_Readiness	Identified_Gaps	MISEV_Compliance	Reproducibility_Measures	Scalability_Feasibility	Level of evidence
Aqrawi 2017	2017	Arthritis Reserach and Therapy	Norway	Faculty of Dentistry, University of Oslo	None	Case-control observational study	59 Disease/condition: Sample size (patients): 27 Sample size (controls): 32	Department of Rheumatology, Oslo UniversityHospital,	None	Disease/condition: Primary Sjögren’s syndrome (pSS)	American–European Consensus Group (AECG) criteria (2002)	52 for 27 Sjorgen syndrome patients	Age and sex matched population	Patients with primary Sjögren’s syndrome (pSS) Participants had to meet all of the following: Diagnosis of primary Sjögren’s syndrome Fulfilled the American–European Consensus Group (AECG) 2002 criteria Confirmed through: Sicca symptoms (dry mouth / dry eyes) Objective salivary and lacrimal gland dysfunction Autoantibody testing (anti-Ro/SSA, anti-La/SSB) Minor salivary gland biopsy with focus sc…	In the Introduction, EVs are described as: Exosomes Size: < 100 nm Microvesicles Size: 100–1000 nm “Extracellular vesicles (EVs) are membrane-embedded vesicles, comprising exosomes (size <100 nm) and/or microvesicles (size 100–1000 nm).	Sample source(s): Stimulated whole saliva Tear fluid Sample collection method: Saliva: paraffin-stimulated chewing (5 minutes) Tears: Schirmer strips	Not reported	Size-exclusion chromatography	Nanoparticle tracking analysis Flow cytometry (CD9-positive EVs)	The study analyses protein cargo only. Proteins (identified by LC-MS)	Age and gender matched Healthy Controls	Matching was done at the group level, not reported fully	Not reported as an outcome; salivary secretion measured only for eligibility/sample adequacy, not analysed longitudinally or comparatively.	Not reported; dry mouth assessed clinically for diagnosis, but no symptom scoring instruments used.	Not reported as outcomes; salivary and tear secretion assessed descriptively for classification and inclusion purposes only.	Proteomic biomarkers identified in saliva, tear fluid, and extracellular vesicles; key EV-associated proteins include APMAP, GNA13, WDR1, SIRPA, and LSP1; tear fluid biomarkers include CPNE1, PRDX3, APEX1, ACO2, and LMO7.	Not reported; no correlation analyses between biomarkers and clinical severity measures performed.	Distinct proteomic profiles in saliva, tear fluid, and extracellular vesicles distinguish pSS patients from healthy controls; EVs contain immune- and cytoskeleton-related proteins potentially relevant for non-invasive diagnosis.Key Salivary Findings Upregulated salivary proteins: LCN2 GRN CALM CALML5 Saliva EV biomarkers: APMAP GNA13 WDR1 SIRPA LSP1 Key Tear Findings Upregulated tear proteins: PR…	Innate and adaptive immune response TNF-α signalling B-cell survival Oxidative stress Cellular component assembly	Upregulation of multiple proteins in saliva, tear fluid, and EVs in pSS patients compared with healthy controls.	Potential non-invasive diagnostic biomarkers for primary Sjögren’s syndrome; clinical use proposed but not validated.	Exploratory / discovery stage; requires validation in larger and independent cohorts.	Need for longitudinal studies; validation in larger cohorts; correlation with clinical severity and xerostomia outcomes; improved EV subtype and cell-of-origin characterisation.	Yes = ≥3 of 4 MISEV domains clearly reported	Standardised sample collection and LC-MS workflows described; no external replication cohort reported.	Moderate; saliva and tear collection are non-invasive, but LC-MS-based EV proteomics currently resource-intensive.	Level VIII
Aqrawi 2019	2019	Arthritis Research & Therapy	Norway	Faculty of Dentistry, University of Oslo	None declared	Observational, cross-sectional, exploratory proteomic study	35 total (15 non-SS sicca, 10 pSS, 10 healthy controls)	Oslo University Hospital; Norwegian Dry Eye Clinic; Dry Mouth Clinic, Oslo	Not reported (cross-sectional study; no follow-up)	Non-SS sicca subjects, primary Sjögren’s syndrome patients, healthy controls	Primary Sjögren’s syndrome diagnosed using AECG 2002 criteria; non-SS sicca defined by sicca symptoms with negative anti-SSA/SSB serology and focus score < 1	Not reported (individual ages provided only)	100% female (all participants)	Adults with sicca symptoms; pSS patients fulfilling AECG 2002 criteria; non-SS sicca subjects with negative serology and focus score < 1; residual salivary and tear secretion required (≥800 μL stimulated saliva); secondary Sjögren’s syndrome and complete glandular failure implicitly excluded	Extracellular vesicles (EVs), including exosomes (<100 nm) and microvesicles (100–1000 nm)	Stimulated whole saliva and tear fluid	Not reported (no cell-specific EV markers analysed)	Size-exclusion chromatography (qEV columns; pooled tear samples and individual saliva samples)	Nanoparticle tracking analysis (NTA); CD9-positive EV detection by immunoaffinity capture and flow cytometry	Protein cargo only; LC-MS–identified EV-associated proteins including STOM, ANXA4, ANXA11 (tear EVs) and CD44, MVP, NGAL/LCN2, FCN1 (saliva EVs)	Age- and gender-matched healthy controls (and non-SS sicca group for some analyses)	Age- and gender-matched controls (group-level matching; details not reported)	Not reported as outcomes; salivary flow measured only for inclusion and descriptive purposes	Not reported; dry mouth assessed clinically for diagnosis, but no symptom scoring instruments used.	Not reported as outcomes; gland function assessed descriptively for diagnosis and classification	Upregulated proteins in pSS identified in tear fluid (LMO7, HUWE1, TPD52), saliva (FKBP1A, CD44, B2MG), and EVs from tears and saliva (STOM, ANXA4, ANXA11, CD44, NGAL, FCN1)	not reported	Key Tear Fluid Findings Upregulated proteins (pSS): LMO7 HUWE1 TPD52 Pathways involved: TNF-mediated signalling NF-κB cascade T-cell receptor signalling Innate and adaptive immune responses Key Tear EV Findings Upregulated EV proteins (pSS): STOM ANXA4 ANXA11 Functional relevance: Neutrophil degranulation NF-κB regulation Phagocytosis Key Salivary Findings Upregulated salivary proteins (pSS): FKB…	Key Tear Fluid Findings Pathways involved: TNF-mediated signalling NF-κB cascade T-cell receptor signalling Innate and adaptive immune responses Key Salivary Findings Pathways involved: T-cell activation MHC class I antigen presentation Innate immunity	Upregulation of multiple proteins and immune-related pathways in pSS compared with controls	Potential non-invasive diagnostic biomarkers for pSS; not clinically validated	Exploratory / discovery stage; requires validation in larger and independent cohorts.	Need for longitudinal validation, larger cohorts, correlation with clinical severity and xerostomia outcomes, and improved EV subtype and origin characterisation	MISEV_Compliance: 0 of 4 MISEV domains reported	Standardised protocols for sampling, EV isolation, and LC-MS; no external validation cohort i	Moderate; non-invasive sampling feasible, but LC-MS-based EV proteomics currently resource-intensive	Level VIII - Evidence from nonrandomized controlled clinical studies, cohort studies, case series, case reports, and individual laboratory or qualitative studies.
Cross 2023	2023	International Journal of Molecular Sciences	Norway	Oslo University Hospital (Regenerative Medicine Unit; Blood Cell Research Group) and Faculty of Dentistry, University of Oslo	One author (T.P. Utheim) co-owner of Norwegian Dry Eye Clinic; others none declared	Observational, cross-sectional case-control study	22 total (11 pSS patients; 11 healthy controls)	Dry Mouth Clinic, Department of Clinical Dentistry, University of Oslo	not reported (cross-sectional study; no follow-up)	Adults with primary Sjögren’s syndrome and healthy controls	Primary Sjögren’s syndrome diagnosed using ACR criteria (2016); anti-SSA positive; sicca symptoms	55 years	100% female	pSS patients fulfilling ACR criteria with dry mouth and reduced saliva secretion; healthy controls without sicca symptoms, autoimmune disease, or medication affecting saliva secretion	Mean EV size: pSS: ~154 nm Controls: ~157 nm	Stimulated whole saliva	Not reported (no cell-specific origin analysis)	Size-exclusion chromatography (IZON qEV columns); Qiagen exoRNeasy used for EV-RNA isolation	Nanoparticle tracking analysis (NTA); transmission electron microscopy (TEM); flow cytometry (CD9); Western blotting (CD9, CD63, Hsc70/Hsp70; calnexin negative control)	RNA cargo (mRNA and non-coding RNA); includes lncRNA, miRNA, tRNA, yRNA, circRNA	Age-matched healthy controls	Age-matched controls (group-level)	Not reported as outcomes (reduced secretion noted descriptively)	Not reported; dry mouth assessed clinically for diagnosis, but no symptom scoring instruments used.	Not reported as outcomes	1475 EV-RNA transcripts differentially abundant; strongest signal from tRNA transcripts (notably tRNA-Ile-AAT-2-1); additional mRNA and miRNA candidates identified	not reported	Differentially abundant transcripts: 1475 transcripts (≈ 16%) differed between pSS and controls Most affected RNA class: tRNAs ~50% of detected tRNAs significantly altered Key candidate biomarker: tRNA-Ile-AAT-2-1 (significant after FDR correction) Other significant RNAs: lncRNAs (5 with q < 0.05) miRNA (MIR6870) Salivary EV-RNA profiles distinguish pSS patients from healthy controls; tRNA transc…	Altered RNA regulatory pathways; potential involvement of non-coding RNA in immune regulation and autoimmunity	Downregulation of multiple tRNA transcripts and altered ncRNA profiles in pSS compared with controls	Potential non-invasive diagnostic biomarkers for primary Sjögren’s syndrome; clinical use proposed but not validated.	Exploratory / early discovery stage	Need for validation in larger cohorts; longitudinal studies; correlation with clinical severity; sequencing-based EV-RNA analysis	MISEV_Score: 4 of 4	Standardized protocols; internal controls; limited external validation	Moderate; saliva collection feasible, but EV-RNA microarray analysis resource-intensive	Level VIII - Evidence from nonrandomized controlled clinical studies
CortesTroncoso_2020	2020	JCI Insight	USA (NIH, with Chilean collaboration)	Intramural Research Program, National Institute of Dental and Craniofacial Research (NIDCR), NIH	None declared	Exploratory translational study (human samples + in vitro functional experiments)	28 human participants total (16 Sjögren’s syndrome patients; 12 healthy volunteers)	National Institutes of Health (NIH), Bethesda, USA	Not reported (cross-sectional and in vitro experiments)	Patients with primary Sjögren’s syndrome and healthy volunteers; human salivary gland tissue, PBMCs, and cell culture models	Primary Sjögren’s syndrome diagnosed using American-European Consensus Group (AECG) criteria	Not reported	not reported	Healthy volunteers: no sicca symptoms, no autoimmune disease, negative ANA/SSA/SSB, focus score = 0; SS patients: fulfilled AECG criteria; no concomitant autoimmune diseases	Exosomes (explicitly used by authors)	Activated human T cells (culture supernatant); serum exosomes	CD3⁺ T lymphocytes	Differential centrifugation followed by EXOQuick-TC precipitation	Particle quantification; miRNA analysis (qPCR); functional uptake assays (No comprehensive EV marker panel report	miRNA cargo, specifically miR-142-3p	Healthy volunteer T cells and exosome-depleted supernatants	Not reported	Not reported	Not reported	Impaired intracellular Ca²⁺ signaling, reduced cAMP production, and decreased amylase secretion in salivary epithelial cells (in vitro)	Upregulation of miR-142-3p in salivary gland lesions, serum exosomes, and T cells of SS patients	Partial (miR-142-3p expression higher in severely inflamed salivary gland tissue)	miR-142-3p is overexpressed in salivary glands of pSS patients miR-142-3p is present in: T cells within inflammatory infiltrates Salivary epithelial cells T-cell-derived exosomes transfer miR-142-3p to epithelial cells Exosomal miR-142-3p causes: Reduced intracellular Ca²⁺ release Reduced Ca²⁺ influx Decreased cAMP production Decreased amylase secretion T-cell exosomes impair epithelial function …	miR-142-3p targets SERCA2B, RyR2, and AC9, disrupting Ca²⁺ signaling and cAMP-dependent secretion	Negative (exosome-mediated suppression of epithelial secretory function)	Exploratory insight only; no immediate clinical application	Early /exploratory	Need for in vivo validation; correlation with clinical xerostomia severity; therapeutic targeting studies	Partial ,1–2 of 4 MISEV domains reported	Detailed experimental protocols; multiple biological replicates; no independent cohort validation	Low (complex cell isolation, exosome manipulation, and functional assays)	Level VIII - Evidence from nonrandomized controlled clinical studiesvidence from nonrandomized experimental studies, including animal, ex vivo, and laboratory models
Li_2020	2020	Rheumatology	China	National Natural Science Foundation of China; Zhejiang Provincial and Wenzhou municipal research grants	none declared	Observational, cross-sectional biomarker discovery and validation study	Discovery cohort: 8 (4 pSS, 4 non-pSS) Validation cohorts: – 20 (10 pSS, 10 non-pSS) – 51 (37 pSS, 14 non-pSS) Additional disease controls: 52 (36 RA, 16 SLE) + 25 healthy controls	First Affiliated Hospital of Wenzhou Medical University, China	not reoprted	Primary Sjögren’s syndrome patients; non-pSS sicca subjects; RA and SLE disease controls; healthy controls	Primary Sjögren’s syndrome diagnosed using 2016 ACR/EULAR or 2012 ACR classification criteria	Not reported	not reported	pSS patients fulfilling ACR/EULAR or ACR criteria; non-pSS subjects with sicca symptoms not meeting classification criteria; exclusion of other autoimmune diseases (except RA/SLE comparator cohorts)	exosomes (explicitly used by authors)	Plasma-derived exosomes	Not reported (no cell-specific EV origin analysis)	Commercial Total Exosome Isolation Kit (Invitrogen)	qPCR validation of circRNAs; RNase R treatment for circRNA enrichment (No EV size, morphology, or protein marker characterization reported)	Circular RNA cargo (circRNAs), specifically circ-IQGAP2 and circ-ZC3H6	Non-pSS sicca subjects; RA and SLE patients; healthy controls	Not reported	Not reported	Not reported	Not reported	circ-IQGAP2 and circ-ZC3H6 significantly upregulated in minor salivary glands and plasma exosomes of pSS patients; high diagnostic performance (AUC up to 0.92–0.93 when combined with clinical features) Random forest models: MSGs + clinical features: AUC = 0.93 Plasma exosomes + clinical features: AUC = 0.92 Model excluding focus score: AUC = 0.89 Best discriminator: circ-ZC3H6 (MSGs and exosomes)	Yes; circ-IQGAP2 and circ-ZC3H6 expression correlated with serum IgG levels and minor salivary gland focus scores	Total circRNAs identified: 24,258 Differentially expressed circRNAs: 462 (P ≤ 0.05) 13 significant after FDR correction circ-IQGAP2 and circ-ZC3H6: Correlated with serum IgG levels Correlated with focus score ≥ 1 Stability: circRNAs enriched and stable in plasma exosomes PBMC comparison: No significant expression difference	Predicted functions: Immune response Lymphocyte proliferation and activation IFN-γ and type I interferon signalling Predicted miRNA interactions: circ-IQGAP2 → miR-142-3p circ-ZC3H6 → miR-200b-3p	Upregulation of circ-IQGAP2 and circ-ZC3H6 in pSS compared with non-pSS and healthy controls	Potential non-invasive diagnostic biomarkers for pSS; not yet clinically implemented	Exploratory / biomarker validation stage	Need for functional mechanistic studies; larger multi-center validation cohorts; standardised EV characterization	no , 1 of 4 MISEV domains clearly reported	Independent validation cohorts; standardized qPCR workflows	Moderate; blood collection feasible, but EV isolation and circRNA analysis require laboratory infrastructure	Level VIII - Evidence from nonrandomized controlled clinical studies, cohort studies, case series, case reports, and individual laboratory or qualitative studies.
Finamore_2021	2021	International Journal of Molecular Sciences	Italy	HORIZON 2020 (HARMONIzation project); University of Pisa	none declared	Observational, cross-sectional exploratory proteomics study	7 pSS patients; 5 healthy controls	Rheumatology Clinic, University of Pisa	Not reported (cross-sectional study)	Adults with primary Sjögren’s syndrome and healthy controls	2016 ACR/EULAR classification criteria for pSS	Not reported	All participants female	pSS patients fulfilling ACR/EULAR criteria with dry mouth and reduced unstimulated salivary flow; healthy controls without autoimmune disease or sicca symptoms	Extracellular vesicles (EVs)	Unstimulated whole saliva	Not reported	Differential centrifugation followed by ultracentrifugation (100,000×g)	Dynamic light scattering (DLS); comparison with Vesiclepedia/ExoCarta; Western blot validation (ANXA2, S100A8, S100A9)	Protein cargo; 290 proteins identified, 121 differentially expressed (82% upregulated in pSS)	Healthy controls	Not reported		Not analysed as outcomes; unstimulated salivary flow reported descriptively		Not reported	Not reported	Innate immunity / inflammation: S100A7, S100A8, S100A9, S100A11, S100A12 Annexin A2 (ANXA2) Resistin (RETN) Azurocidin (AZU1) CD14 SERPINB1, SERPINB5 Immune signalling: Macrophage migration inhibitory factor (MIF) Cofilin-1 (CFL-1) Plastin-2 (LCP1)	Main pathways enriched: Neutrophil degranulation IL-12-mediated signalling Regulation of cytokine secretion Antimicrobial humoral response Analytical approaches: Differential expression analysis Weighted gene co-expression network analysis (WGCNA) Protein–protein interaction networks (STRING, Cytoscape)	Predominant upregulation of inflammatory proteins in pSS EVs	Potential salivary EV biomarkers for pSS diagnosis and patient stratification	Exploratory / discovery stage; requires validation in larger and independent cohorts.	Need for ROC-based validation, larger cohorts, and longitudinal correlation with disease activity	Partial ,2 of 4 MISEV domains clearly reported	Technical replicates; standardized SWATH-MS workflow	Moderate; saliva collection feasible, but SWATH-MS proteomics resource-intensive	Level VIII - Evidence from nonrandomized clinical studies, cohort studies, case series, case reports, and individual qualitative studies
w z	2023	Journal of Molecular Medicine	China	National Natural Science Foundation of China; Guizhou Provincial research grants; Guizhou Clinical Research Center for Rheumatic and Immune Diseases	none declared	Observational, cross-sectional proteomics study with mechanistic tissue validation	Proteomics discovery: 18 pSS, 18 healthy controls Validation cohorts: – 68 pSS – 18 secondary Sjögren’s syndrome (sSS) – 46 rheumatoid arthritis (RA) – 16 non-autoimmune sicca syndrome (nSS) – 46 healthy controls Labial gland tissue: 12 pSS Saliva/plasma exosomes for SSA/SSB: 6 pSS, 6 nSS, 6 healthy controls	econd Affiliated Hospital of Guizhou University of Traditional Chinese Medicine	Not reported	Primary Sjögren’s syndrome patients; secondary SS; RA; non-autoimmune sicca syndrome; healthy controls	American–European Consensus Group (AECG) criteria for Sjögren’s syndrome; 2010 ACR/EULAR criteria for RA	Not reported	Not reported	pSS and sSS diagnosed per AECG criteria; RA diagnosed per ACR/EULAR criteria; nSS did not meet SS or RA criteria; exclusion of malignancy, metabolic disease, anemia, long-term medication use	Exosomes (explicitly used by authors)	Plasma-derived exosomes; salivary exosomes (subset)	Primarily epithelial cell–derived (inferred via epithelial markers SSA/SSB and ferroptosis-associated proteins)	Differential centrifugation and ultracentrifugation (up to 100,000×g)	Transmission electron microscopy (TEM); nanoparticle tracking analysis (NTA); Western blot (CD9, TSG101); flow cytometry (CD63)	Protein cargo; ferroptosis-related proteins including CP, TF, C5, C9, SERPING1, HP; epithelial autoantigens SSA and SSB	Healthy controls; disease controls (RA, sSS, nSS)	Not reported	Not reported as outcomes (unstimulated salivary flow used for diagnostic characterization only)	Not reported	Ferroptosis-related structural and biochemical changes in labial gland epithelial cells (mitochondrial damage, ROS, Fe²⁺ accumulation)	Downregulated (key): Ceruloplasmin (CP) Transferrin (TF) Upregulated (key): Complement C5 Complement C9 SERPING1 Haptoglobin (HP)	Partial; ferroptosis markers more pronounced in labial gland biopsy–positive patients	pSS plasma exosomes contain epithelial-derived proteins linked to ferroptosis, suggesting ferroptosis as a key mechanism of salivary gland epithelial injury. Total differentially expressed proteins (DEPs): 24 17 upregulated 7 downregulated	Primary pathway: Ferroptosis Associated processes: Iron homeostasis Lipid peroxidation Complement activation	Downregulation of iron-regulatory proteins and upregulation of inflammatory/complement proteins in pSS exosomes	Exploratory insight; potential future biomarker relevance but not clinically validated	Early / exploratory	Need for diagnostic accuracy studies, longitudinal validation, and therapeutic targeting of ferroptosis pathways	yes , MISEV_Score: 4 of 4	Detailed protocols; independent validation cohorts; ELISA confirmation	Moderate; plasma EV isolation feasible, but proteomics and tissue assays are resource-intensive	Level VIII - Evidence from nonrandomized controlled clinical trials, nonrandomized clinical trials, cohort studies, case series, case reports, and individual qualitative studies
Ma_2023	2023	Inflammopharmacology	China	National Natural Science Foundation of China (82001741); Fundamental Research Program of Shanxi Province	None declared	Observational human study with in vitro exploratory/biological experiments	Retrospective cohort: 60 pSS, 22 nSS; Prospective cohort: 72 pSS, 24 healthy controls	Rheumatology Department, Shanxi Bethune Hospital	Cross-sectional (no longitudinal follow-up)	Patients with primary Sjögren’s syndrome; non-SS sicca controls; healthy controls	2016 ACR/EULAR criteria for pSS	Mean 50.58 ± 11.30 years (retrospective pSS cohort)	57 female / 3 male (retrospective pSS cohort)	pSS patients meeting ACR/EULAR criteria without recent glucocorticoids or DMARDs; exclusion of secondary SS and other connective tissue diseases	Exosomes; extracellular vesicles	Conditioned media from human umbilical cord mesenchymal stem cells	Umbilical cord–derived mesenchymal stem cells	Differential centrifugation, filtration, ultracentrifugation (100,000×g)	TEM; NTA (mean size 144.4 ± 44.0 nm); Western blot (CD9, CD81, TSG101)	Protein and regulatory signaling cargo (no single diagnostic biomarker specified)	PBS-treated CD4+ T cells; rapamycin; hydroxychloroquine	Not reported	Not reported as outcomes (no salivary flow measurement)	Not reported	Not reported (gland function not directly assessed)	Cell proliferation: ↓ CD4+ T cell hyperproliferation Cell cycle: G0/G1 arrest, ↓ S-phase entry Apoptosis: ↓ Early apoptosis Differentiation: ↓ Th17 cells ↑ Treg cells Restored Th17/Treg balance Cytokine Changes Downregulated: IFN-γ TNF-α IL-6 IL-17A IL-17F Upregulated: IL-10 TGF-β Autophagy Findings Autophagy status in pSS CD4+ T cells: Increased Markers assessed: Beclin-1 LC3-II / LC3-I Beclin-1…	Negative correlation between peripheral CD4+ T-cell counts and ESSDAI	UCMSC-Exos suppress abnormal CD4+ T-cell proliferation and apoptosis and restore Th17/Treg balance via autophagy inhibition	Autophagy inhibition in CD4+ T cells (↓Beclin1, ↓LC3II/I) leading to immune homeostasis	Therapeutic / protective	Potential future cell-free exosome therapy for pSS	Early translational / mechanistic human ex vivo study	Need in vivo validation, salivary outcomes, and clinical trials	MISEV_Score: 4 of 4	Detailed protocols; biological replicates; drug comparators	Moderate (UCMSC-Exos scalable but clinical-grade production required)	Level VIII - Evidence from nonrandomized controlled clinical trials, nonrandomized clinical trials, cohort studies, case series, case reports, and individual qualitative studies
Gallo_2016	2016	EBioMedicine	Italy	European Research Council; Italian Ministry of Health	None declared	Human exploratory observational study with in vitro functional assays	Minor salivary gland biopsies from pSS patients and healthy controls	University-based clinical and laboratory setting	Not applicable (cross-sectional exploratpory study)	Patients with primary Sjögren’s syndrome and healthy controls	American-European Consensus Group (AECG) criteria	Not reported	Not reported	Not reported	Exosomes; extracellular vesicles	EBV-infected B lymphocytes; salivary gland tissue	B lymphocytes (source of EVs); salivary gland epithelial cells (target)	Differential ultracentrifugation	TEM; nanoparticle size analysis; EV uptake assays; qPCR; Western blot; calcium imaging	Viral microRNA cargo (ebv-miR-BART13-3p)	Healthy controls; EBV-negative conditions	Not reported	Not reported (no salivary flow measurement)	Not reported	Impaired calcium signaling and secretory machinery in salivary epithelial cells		na	This study demonstrates that a functional EBV-derived microRNA, ebv-miR-BART13-3p, is transferred from EBV-infected B cells to salivary gland epithelial cells via exosomes, where it downregulates STIM1 and AQP5, disrupts store-operated calcium entry and NFAT-dependent signaling, and impairs molecular pathways essential for salivary secretion, thereby identifying a virus-mediated, exosome-dependen…	Exosomal ebv-miR-BART13-3p suppresses STIM1 and AQP5, impairing SOCE–NFAT signaling required for saliva secretion, ebv-miR-BART13-3p↑; STIM1 protein↓; AQP5↓; store-operated Ca²⁺ entry↓; NFAT activation↓, EBV-infected B lymphocytes release exosomes containing the viral microRNA ebv-miR-BART13-3p, which are taken up by salivary gland epithelial cells; this microRNA directly binds the coding sequenc…	Pathogenic / detrimental	Exploratory insight only; no therapeutic application	Preclinical human study	Need in vivo functional validation and therapeutic targeting studies	MISEV_Score: 0 of 4	Detailed molecular assays; independent validation experiments	Low–moderate (exploratory discovery study, not scalable intervention)	Level VIII - Evidence from nonrandomized controlled clinical studies, cohort studies, case series, case reports, and individual laboratory or qualitative studies.
Michael_2010	2010	Oral Diseases	USA	Intramural Research Program, NIH (NIDCR)	None declared	Human exploratory biomarker discovery study with methodological optimization	8 human participants (4 Sjögren’s syndrome patients; 4 healthy controls)	Sjögren’s Clinic, National Institute of Dental and Craniofacial Research (NIH)	Croos section ( single saliva study)	Humans: primary Sjögren’s syndrome patients and healthy volunteers	Not fully specified (patients enrolled in SS natural history protocol)	Not reported	Not reported	Not reported	Exosomes; salivary exosomes	Glandular saliva (parotid and submandibular) and whole saliva	Mixed salivary gland epithelial origin (gland-specific saliva)	Differential centrifugation and ultracentrifugation (up to 160,000×g)	TEM; Western blot (TSG101); RNase protection assay; Bioanalyzer RNA profiling; qPCR; miRNA microarray	MicroRNA cargo (e.g., hsa-miR-203, hsa-miR-768-3p, hsa-miR-574-3p; multiple gland-specific miRNA profiles)	Healthy controls vs Sjögren’s syndrome saliva samples	Not reported	Not reported (salivary flow not analyzed as an outcome)	Not reported	Not reported (functional gland outcomes not assessed)	Salivary exosomes contain stable, amplifiable miRNAs suitable for qPCR and microarray analysis Highly_Expressed_miRNAs let-7b, miR-150, miR-29b, miR-29c, miR-335, miR-483-3p	na	This study demonstrated that exosomes can be reliably isolated from human glandular and whole saliva and that these salivary exosomes contain stable, protected microRNAs that are resistant to enzymatic degradation; the microRNA cargo of salivary exosomes showed gland-specific and disease-associated expression patterns, including differences between Sjögren’s syndrome patients and healthy controls…	Exosome-mediated transport of microRNAs reflects the physiological and pathological state of salivary glands, enabling non-invasive molecular biomarker assessment, Exosome-mediated packaging and protection of salivary gland–derived microRNAs enables stable, non-invasive molecular readout of salivary gland physiological and disease states	Exploratory / descriptive	Potential non-invasive diagnostic biomarker platform	Discovery / methodological proof-of-concept	Need larger cohorts, disease correlation, and clinical validation	1–2 of 4 MISEV domains reported	Standardized isolation and RNA validation protocols	High (non-invasive saliva collection; scalable biomarker platform)	Level VIII - Evidence from nonrandomized controlled clinical studies, cohort studies, case series, case reports, and individual laboratory or qualitative studies.
Palanisamy_2010	2010	PLOS ONE	USA	NIH–NIDCR grants	None declared	Experimental laboratory study (human saliva; in vitro functional assays)	Saliva pooled from 6 healthy individuals per dataset	Laboratory-based academic research setting	Not applicable	Humans (healthy volunteers)	Not applicable	Mean 31 years (range 26–43)	Not reported	Healthy volunteers only; no salivary disease or systemic illness reported	Exosomes	Whole human saliva	Salivary gland epithelial origin (inferred; mixed)	Differential ultracentrifugation	TEM; immunogold EM (CD63); flow cytometry; Western blot (CD63, Alix); atomic force microscopy	mRNA cargo (509 core transcripts); minimal DNA; miRNA not assessed	Not applicable	Not applicable	Not reported	Not reported	Altered gene and protein expression in recipient oral epithelial cells	Upregulated Annexin A1, Moesin, OS-9, EEF2, IL-8; downregulated Annexin A2, Keratin-6A	Not analysed	Human saliva contains biologically active exosomes that protect mRNA and modulate gene and protein expression in recipient cells	Horizontal transfer of exosomal mRNA mediates cell–cell communication and gene regulation in the oral environment	Neutral / exploratory	Indirect relevance to dry mouth via saliva biology and glandular communication	Discovery / foundational exploratory study	Need disease-specific studies and clinical correlation	Score 2 of 4	Standardized isolation and multi-method characterization	High (non-invasive saliva source; scalable for biomarker research)	Level VIII - Evidence from nonrandomized controlled clinical trials, cohort studies, case series, case reports, and individual experimental or laboratory studies.
Chakrabortty_2025	2025	bioRxiv (preprint)	USA; Greece	Not reported	Industry affiliation disclosed (Exosome Diagnostics, Bio-Techne)	Human observational biomarker discovery study with transcriptomic and machine-learning analyses	103 human participants (24 SSA+ SjD, 47 SSA− SjD, 16 healthy controls, 16 Sicca; plus RA and SLE comparators)	Multi-center clinical recruitment (Tufts School of Dental Medicine, USA; Research Institute for Systemic Autoimmune Diseases, Greece)	Cross-sectional	Humans: primary Sjögren’s disease (SSA+ and SSA−), Sicca, healthy controls	ACR/EULAR criteria; serological SSA status	Not reported	Not reported	Inclusion/exclusion criteria applied to exclude other autoimmune diseases, infections, pregnancy, head/neck radiation history	Extracellular vesicles; exosomes; salivary EVs	Stimulated whole human saliva	Salivary gland epithelial and acinar cell origin (enriched by deconvolution analysis)	Filtration (0.8 μm) followed by proprietary EV isolation platform (ExoLution™)	Hybrid-capture RNA sequencing; Bioanalyzer; EV RNA profiling; tissue deconvolution; pathway enrichment analysis	Long RNA cargo including protein-coding mRNAs and lncRNAs (e.g., LY6E, A2M, OTOF, USP18, DHX58, LINC01303, CORO1A-AS1)	Healthy controls; Sicca controls; disease controls (RA, SLE)	Nested cross-validation and stratified machine-learning framework	Not reported	Not reported	Reduced salivary gland cellular contribution in SSA+ samples inferred from EV RNA deconvolution	Differentially expressed EV RNAs distinguishing SSA+ and SSA− subtypes; interferon pathway genes upregulated in SSA+; synaptic and neuroinflammatory pathways dysregulated in SSA−, Identification of EV RNA signatures distinguishing SSA+ and SSA− Sjögren’s with AUC ~0.82–0.83	Yes; EV RNA signatures associated with Sjögren’s subtype and immunological phenotype	Salivary EV long-RNA signatures can non-invasively diagnose and molecularly stratify SSA+ and SSA− Sjögren’s disease, Salivary EV long RNA profiles differentiate Sjögren’s subtypes and reflect underlying molecular mechanisms	Exosomal long RNAs reflect underlying salivary gland and immune-cell transcriptomic states, with SSA+ driven by interferon signaling and SSA− associated with neuroimmune and synaptic pathway dysregulation, nterferon signaling enriched in SSA+; neuro-synaptic and glial pathways enriched in SSA−	Diagnostic / pathogenic	Potential non-invasive diagnostic alternative to lip biopsy for Sjögren’s disease	Discovery / early translational	Need prospective validation, clinical correlation with xerostomia severity, and regulatory validation	1–2 of 4 MISEV domains reported	Standardized processing pipeline; cross-validation; open-source code availability	High (saliva-based liquid biopsy scalable in clinical settings)	Level VIII - Evidence from nonrandomized controlled clinical studies, cohort studies, case series, case reports, and individual laboratory or qualitative studies.
Liu_2025	2025	Clinical Immunology	China	National Natural Science Foundation of China; CAMS Innovation Fund; National Key R&D Program of China	None declared	Human exploratory observational study with ex vivo functional assays and molecular analyses	42 human participants (22 pSS patients; 20 healthy controls)	Peking Union Medical College Hospital	Cross-sectional	Humans: primary Sjögren’s syndrome patients and healthy controls	AECG 2002 classification criteria for primary Sjögren’s syndrome	Not reported	Sex- and age-matched groups; exact distribution not reported	Inclusion of untreated pSS patients; exclusion of recent glucocorticoid or immunosuppressive therapy	Extracellular vesicles; plasma EVs	Peripheral blood plasma	Systemic immune-cell origin (likely leukocyte-derived EVs)	Size-exclusion chromatography and total exosome isolation reagent	TEM; NTA; flow cytometry (CD9); Western blot (CD63 positive, GRP94 negative); ExoELISA	miRNA cargo enriched for miR-501–3p	Healthy control plasma EVs	Age- and sex-matched controls	Not reported	Not reported	Not directly assessed (immune-mediated gland dysfunction inferred)	Increased EV concentration and counts in pSS plasma; miR-501–3p significantly upregulated; enhanced CD69 and CD25 expression; increased CXCR5+PD-1+ICOS+CD40L+ Tfh cells	Yes; EV burden and miR-501–3p levels associated with Tfh expansion and immune activation	pSS plasma EVs promote CD4+ T cell activation and pathological Tfh differentiation via miR-501–3p–mediated repression of SATB1	miR-501–3p carried by plasma EVs directly targets SATB1, relieving transcriptional repression of Tfh differentiation and promoting B cell–helping T cell programs	Pathogenic / disease-promoting	High relevance for understanding immune-driven xerostomia and Sjögren’s pathogenesis	Discovery / early translational	Need longitudinal studies linking EV signatures to xerostomia severity and glandular function	MISEV_Score: 4 of 4	Standardized isolation, blinded flow cytometry analyses, multiple independent experiments	High	Level VIII - Evidence from nonrandomized controlled clinical studies, cohort studies, case series, case reports, and individual laboratory or qualitative studies.
Upadhyay_2025	2025	bioRxiv (preprint)	Canada	Canadian Institutes of Health Research; Fonds de Recherche du Québec–Santé	None declared	Experimental laboratory study using ex vivo human salivary gland organotypic slice culture	18 human salivary gland donors (multiple tissue slices per donor)	University hospital surgical tissue collection and laboratory-based ex vivo model	Acute (12–24 hours post irradiation)	Humans (ex vivo submandibular salivary gland tissue slices)	Not applicable	Mean 51.3 years (±21.4)	Male and female donors	Human submandibular glands obtained from surgeries for benign conditions; exclusion of malignant disease	Extracellular vesicles; EV-rich and EV-depleted fractions	Labial salivary gland–derived mesenchymal stem cells	Labial salivary gland mesenchymal stem/stromal cells	Differential centrifugation and ultracentrifugation (110,000×g)	TEM; NTA; Western blot (CD63, TSG101, Syntenin; calnexin negative); PKH67 uptake assays; RNA sequencing	DNA damage and ferroptosis-related molecular cargo (miRNAs inferred; growth factors present at low levels)	MSc conditioned media; EV-depleted conditioned media	Same donor tissue slices used across treatment conditions	Not reported (ex vivo model does not measure salivary flow)	Not reported	Maintained tissue viability, preserved acinar markers, reduced radiation-induced cellular injury	↓ MDM2; ↓ gH2AX; ↓ p21; ↓ FDXR; ↓ ATR/Chk1/Chk2 signaling; ↓ oxidative stress; ↑ cell viability	Yes; radiation dose–dependent induction and EV-mediated reduction of damage markers	Mesenchymal stem cell–derived extracellular vesicles significantly reduce acute irradiation-induced DNA damage, ferroptosis, and oxidative stress in human salivary gland tissue slices	EVs mediate repair by suppressing ATM/ATR-driven DNA damage response and ferroptosis pathways, reducing oxidative stress and promoting epithelial survival	Therapeutic / protective	Strong translational relevance for radiation-induced xerostomia mitigation	Preclinical / ex vivo human tissue model	Need in vivo validation, chronic injury modeling, and functional salivary assessment	MISEV_Score: 4 of 4	Standardized donor-matched slice culture; dose–response validation	Moderate	Level VIII: Evidence from nonrandomized controlled clinical trials, nonrandomized clinical trials, cohort studies, case series, case reports, and individual qualitative studies.

## Sheet: Sheet2
First_Author	Year	Journal	Country_or_Region	Review_Type	Objective_of_Review	Population_Focus	Condition_Focus	Exosome_EV_Focus	Biological_Source_of_EVs	Human_Studies_Included	Preclinical_Studies_Included	Databases_Searched	Search_Date_Range	Number_of_Studies_Included	Types_of_Studies_Included	Exosome_Applications	Key_Biological_Mechanisms	Diagnostic_Relevance	Therapeutic_Relevance	Clinical_Implications	Translational_Readiness	Key_Findings	Identified_Gaps	MISEV_Discussed	Standardization_Issues_Discussed	Future_Research_Directions	Relevance_to_Xerostomia	level of evidence
Cecchettini	2019	Clinical and Experimental Rheumatology	Italy	Narrative review	To summarize and compare whole saliva proteomics and extracellular vesicle proteomics for biomarker discovery in primary Sjögren’s syndrome	Humans (primary Sjögren’s syndrome patients)	Sjögren’s syndrome–related salivary gland hypofunction and xerostomia	Extracellular vesicles including exosomes, microvesicles, and apoptotic bodies	Saliva-derived EVs; tear fluid EVs; circulating EVs	Yes	Yes	PubMed (implied through literature synthesis)	Not explicitly stated	Not explicitly stated	Proteomic studies; transcriptomic studies; observational biomarker studies	Diagnostic biomarker discovery	Key mechanisms include EV-mediated immune signaling, inflammation, innate immune activation, adipocyte differentiation pathways, calcium signaling, and intercellular transfer of proteins and RNAs	High relevance for early diagnosis and patient stratification	Conceptual therapeutic relevance (EVs as potential delivery vehicles)	Supports development of non-invasive salivary EV biomarkers for diagnosis and disease monitoring	Early translational / exploratory	Salivary EV proteomics offers improved biomarker stability and specificity compared with whole saliva proteomics	Lack of standardized EV isolation methods; limited number of salivary EV studies; lack of large validation cohorts	no	Yes, Heterogeneity of EV isolation methods (ultracentrifugation, precipitation, filtration) Lack of consistency in saliva processing (stimulated vs unstimulated saliva) Variable EV yield and purity, affecting proteomic results Poor comparability between studies, limiting biomarker validation Absence of large, standardized validation cohorts	Standardization of EV terminology, isolation, storage, and proteomic workflows; large-scale validation studies	High	Level IX — Evidence from opinion of authorities and/or reports of expert committees
Cui	2025	Journal of Dental Sciences	China	Systematic-style narrative review (PRISMA 2020-guided) with bibliometric analysis	To review the roles of exosomes/extracellular vesicles in salivary gland diseases, emphasizing primary Sjögren’s syndrome, and to summarize diagnostic and therapeutic applications	Humans and preclinical models	Salivary gland diseases with focus on primary Sjögren’s syndrome; also radiation-induced dysfunction/xerostomia, diabetes-related dysfunction, menopause-related dysfunction, sialolithiasis, salivary adenoid cystic carcinoma	Exosomes and extracellular vesicles (small EVs)	Immune cells (EBV-infected B cells, activated T cells), salivary gland epithelial cells, saliva/tear/serum-derived EVs, multiple MSC sources (iPSC-MSCs, labial gland MSCs, UCMSCs, DPSCs, SHEDs, etc.)	Yes	Yes	PubMed; Ovid MEDLINE; Embase; Web of Science; CENTRAL	Not reported (final search conducted August 2024)	31	Original research articles including in vivo and in vitro studies and clinical trials (as described by authors)	Mechanism/pathogenesis studies; non-invasive diagnostics/biomarkers (saliva/serum/tears); therapeutic applications (MSC-derived exosomes/EVs) for pSS and other salivary gland dysfunctions	Exosomal miRNA transfer disrupting gland function (EBV-miR-BART13-3p → STIM1/AQP5 → impaired SOCE/NFAT; T-cell miR-142-3p → SERCA2B/RyR2/AC9 → disrupted Ca2+/cAMP); immune modulation (Th17/Treg balance; suppression of inflammation); ferroptosis/iron homeostasis involvement (ceruloplasmin/transferrin down); regenerative signaling (Wnt3a/GSK3β; GPER–cAMP/PKA/CREB); apoptosis suppression (p-ERK1/2-m…	Yes (emphasizes saliva/serum/tear EV biomarkers: Ro/SSA, La/SSB, Sm RNPs; EV proteomics; circRNAs; miRNA signatures)	Yes (summarizes multiple MSC/other EV therapies improving inflammation, tissue repair, and in some models salivary secretion)	Supports EVs as non-invasive diagnostic tools and as emerging cell-free therapeutics for salivary gland dysfunction; highlights need for validated clinical workflows	Early translational / limited clinical integration	Exosomes are central mediators of intercellular communication in salivary gland diseases; they contribute to pSS pathogenesis, provide stable biomarker cargo in saliva/serum/tears for earlier diagnosis, and MSC-derived exosomes show therapeutic promise across pSS and other causes of xerostomia	Limited clinical trials and small cohorts; heterogeneity of EV sources/cargo; insufficient standardization of isolation/purification from oral fluids/serum; need for disease-specific biomarker validation and mechanistic clarification	No (MISEV not explicitly cited or applied)	Yes (explicitly notes need for standardized extraction/purification and reliable diagnostic standards; heterogeneity limits biomarker use)	Prioritize standardized EV isolation/purification and reporting; conduct large-scale clinical trials for diagnostics and therapies; expand mechanistic studies; develop engineered/targeted exosome cargo for personalized therapy; identify and validate disease-specific biomarkers	High	Level III
Fang	2023	Autoimmunity Reviews	China	Narrative review	To summarize the biological roles of exosomes in autoimmune diseases and evaluate their potential as diagnostic biomarkers and therapeutic delivery systems	Humans and animal models across autoimmune diseases	Sjögren’s syndrome, systemic sclerosis, rheumatoid arthritis, systemic lupus erythematosus, type 1 diabetes, inflammatory bowel disease, multiple sclerosis	Yes; exosomes and extracellular vesicles broadly discussed	Multiple sources including immune cells, mesenchymal stem cells, salivary gland epithelial cells, serum, plasma, saliva	Yes	Yes	PubMed; Web of Science (implied)	Not reported	Not reported	Preclinical animal studies, in vitro mechanistic studies, limited human biomarker studies	Diagnostic biomarker discovery; immunomodulatory and regenerative therapy	Immune cell–cell communication via EV cargo; miRNA-mediated gene regulation; macrophage polarization (M1/M2); T-cell modulation; NF-κB, TGF-β/SMAD, Wnt/β-catenin, MAPK/ERK, JAK/STAT signaling pathways; fibrosis-associated signaling in systemic sclerosis; calcium signaling dysregulation in Sjögren’s syndrome	Yes; exosomal miRNAs and proteins proposed as non-invasive biomarkers in serum, saliva, and other biofluids	Yes; mesenchymal stem cell–derived exosomes proposed as therapeutic and drug-delivery platforms	Supports exosomes as emerging non-invasive biomarkers and cell-free therapeutic strategies for autoimmune diseases	Early translational / exploratory	Exosomes play key roles in autoimmune disease pathogenesis while also offering diagnostic and therapeutic opportunities	Lack of standardized EV isolation and characterization methods; limited large-scale clinical validation; incomplete mechanistic understanding	No; MISEV guidelines not explicitly cited or applied	Yes; lack of standardized EV isolation, purification, and analytical workflows emphasized	Future large-cohort clinical studies; standardized EV methodologies; deeper mechanistic studies; clinical translation of EV-based diagnostics and therapies	High; includes Sjögren’s syndrome mechanisms, salivary gland epithelial EVs, and salivary biomarker relevance	Level IX (Unfiltered evidence – expert narrative review)
Hong	2025	Inflammation Research	China	Narrative mechanistic and translational review	To synthesize current evidence on the biogenesis, cargo, immunomodulatory functions, diagnostic value, and therapeutic potential of exosomes in primary Sjögren’s disease (pSD)	Humans and preclinical models	Primary Sjögren’s disease with exocrine gland dysfunction and xerostomia	Yes; exosomes and extracellular vesicles (small EVs) are the central focus	Immune cells (EBV-infected B cells, T cells, dendritic cells, macrophages), salivary gland epithelial cells, MSCs (UC-MSC, LG-MSC, DPSC, SHED), saliva, tears, plasma, urine	Yes	Yes	PubMed and other databases implied through comprehensive narrative synthesis	Not reported	Not reported	Preclinical animal studies; in vitro mechanistic studies; human observational biomarker studies	Pathogenesis elucidation; non-invasive diagnostics (saliva/tear/plasma/urine EVs); cell-free therapeutic strategies	Key mechanisms include EV-mediated miRNA transfer (EBV-miR-BART13-3p ↓STIM1/AQP5; T-cell miR-142-3p ↓SERCA2B/RyR2/AC9), disruption of Ca2+/cAMP signaling, PD-L1-mediated Tfh suppression via PI3K/AKT, Th17/Treg imbalance, type I/II IFN signaling, NLRP3/AIM2 inflammasome activation, ferroptosis regulation (CP/TF), and MSC-Exos immunomodulation	High; disease-specific EV cargo in saliva, tears, plasma and urine proposed as stable, non-invasive biomarkers	High; MSC-derived and engineered exosomes proposed to reduce inflammation, restore salivary secretion, and modulate immune responses	Supports development of EV-based diagnostics and cell-free therapies for pSD/xerostomia	Early translational to preclinical	Exosomes are key mediators of immune dysregulation and glandular hypofunction in pSD and represent promising diagnostic and therapeutic tools	Limited standardized isolation methods; EV heterogeneity; small human cohorts; lack of large clinical trials	No; MISEV guidelines not explicitly cited or applied	Yes; major emphasis on lack of standardized EV isolation, characterization, quality control, and scalability	Large-scale clinical validation; standardized EV methodologies; engineered/targeted exosomes; combination therapies; scalable manufacturing frameworks	High	Level IX (Unfiltered evidence – expert narrative review)
Huang	2020	Frontiers in Immunology	China	Mini review / narrative review	To summarize recent advances in the biogenesis, isolation, biological functions, and diagnostic and therapeutic potential of exosomes in Sjögren’s syndrome	Humans and preclinical models	Primary Sjögren’s syndrome with salivary and lacrimal gland dysfunction and xerostomia	Yes; exosomes are the primary focus	Salivary gland epithelial cells, immune cells (B cells, T cells, dendritic cells, macrophages), mesenchymal stem cells, saliva, tears, serum, plasma	Yes	Yes	Not reported	Not reported	Not reported	Preclinical mechanistic studies, animal models, and human observational biomarker studies	Diagnostic biomarkers and therapeutic nanocarriers	Exosome-mediated transfer of autoantigens (Ro/SSA, La/SSB, Sm RNPs); miRNA-mediated gland dysfunction (EBV-miR-BART13-3p targeting STIM1/AQP5; T-cell-derived miR-142-3p disrupting Ca2+/cAMP signaling); immune modulation via antigen presentation, T-cell activation, cytokine signaling; MSC-exosome immunosuppression and tissue protection	Yes; salivary, tear, and serum exosomal proteins and miRNAs proposed as non-invasive biomarkers	Yes; MSC-derived and engineered exosomes proposed as cell-free immunomodulatory and drug-delivery therapies	Highlights potential of exosomes for early diagnosis, disease monitoring, and future treatment of Sjögren’s syndrome	Early translational / experimental	Exosomes are central mediators of immune dysregulation and glandular dysfunction in Sjögren’s syndrome and represent promising diagnostic biomarkers and therapeutic tools	Lack of validated disease-specific biomarkers; insufficient clinical evidence; limited understanding of exosome biogenesis and in vivo behavior	No; MISEV guidelines not explicitly cited or discussed	Yes; lack of standardized isolation, purification, storage, and characterization methods emphasized	Large-scale clinical validation studies; standardized EV methodologies; improved isolation and storage techniques; development of engineered exosome therapies	High	Level IX (Unfiltered evidence – expert narrative review)
Jung	2021	International Journal of Molecular Sciences	South Korea	Systematic review	To systematically review salivary biomarkers for diagnosis, disease activity assessment, and monitoring in patients with Sjögren’s syndrome	Humans (patients with primary and secondary Sjögren’s syndrome)	Sjögren’s syndrome with xerostomia and salivary gland dysfunction	No; extracellular vesicles/exosomes are not the primary focus	Whole saliva and glandular saliva–derived soluble proteins, cytokines, autoantibodies	Yes	No	MEDLINE	Not reported	44	Observational human biomarker studies; proteomic and immunoassay-based studies	Diagnostic biomarker identification and disease monitoring	Chronic immune-mediated inflammation reflected in saliva; lymphocytic infiltration of salivary glands; dysregulated cytokine production; altered acinar secretion; complement activation; immune complex formation	High; multiple salivary proteins and autoantibodies show strong diagnostic performance (reported AUCs for β2-microglobulin, TRIM29, anti-SSA/SSB, anti-M3R, siglec-5)	Low; review focuses on diagnostics rather than therapeutic interventions	Supports saliva as a non-invasive diagnostic and monitoring tool for Sjögren’s syndrome	Early translational to clinically exploratory	Multiple salivary proteins, cytokines, and autoantibodies differ consistently between Sjögren’s syndrome patients and controls, with some biomarkers showing excellent diagnostic accuracy	Lack of disease specificity for some markers; variability between stimulated and unstimulated saliva; limited longitudinal and treatment-response studies	No; MISEV guidelines are not discussed	Yes; variability in saliva collection, analytical methods, and biomarker validation highlighted	Large-scale prospective validation studies; standardized saliva collection and analysis protocols; longitudinal biomarker studies for disease activity and prognosis	High	Level III – Systematic reviews of observational human data
Mirzaei	2021	Journal of Neuroimmunology	Iran	Narrative review	To summarize the pathogenic, diagnostic, and therapeutic roles of exosomal microRNAs across autoimmune diseases	Humans and preclinical models	Autoimmune diseases including Sjögren’s syndrome, systemic sclerosis, rheumatoid arthritis, systemic lupus erythematosus, multiple sclerosis, inflammatory bowel disease, type 1 diabetes, myasthenia gravis	Yes; strong focus on exosomes and exosomal microRNAs	Immune cells (T cells, B cells, macrophages, dendritic cells), mesenchymal stem cells, epithelial cells, serum, plasma, urine, saliva	Yes	Yes	Not reported	Not reported	Not reported	Human observational biomarker studies; animal models; in vitro mechanistic studies	Diagnostic biomarker discovery; mechanistic/pathogenic insight; experimental therapeutic targeting	Exosomal miRNA-mediated immune regulation including T-cell differentiation (Th1/Th17 vs Treg), macrophage polarization, cytokine regulation (IL-6, IL-17, TNF-α), fibrosis signaling (TGF-β/SMAD in SSc), calcium signaling disruption (SS), epithelial barrier regulation (IBD), β-cell apoptosis and insulin resistance (T1D), and neuroinflammation (MS)	Yes; circulating and biofluid-derived exosomal miRNAs proposed as disease-specific, stable, non-invasive biomarkers across autoimmune conditions	Yes; experimental use of MSC-derived or engineered exosomal miRNAs proposed to suppress inflammation, fibrosis, and tissue damage	Supports exosomal miRNAs as promising tools for diagnosis, disease monitoring, and future cell-free immunomodulatory therapies	Early translational / exploratory	Exosomal miRNAs are key mediators of autoimmune disease pathogenesis and represent promising diagnostic biomarkers and therapeutic targets	Lack of disease-specific validation; limited clinical trials; heterogeneity of EV sources and cargo	No; MISEV guidelines are not explicitly cited or discussed	Yes; lack of standardized EV isolation, characterization, and analytical workflows emphasized	Standardized EV methodologies; large-scale clinical validation studies; mechanistic clarification; development of exosome-based therapies	Moderate; includes Sjögren’s syndrome, systemic sclerosis fibrosis, and immune-mediated gland dysfunction	Level IX: Evidence from opinion of authorities and/or reports of expert committees
Moreira	2024	Journal of Clinical and Experimental Dentistry	Brazil	Scoping review (PRISMA-ScR compliant)	To identify and map evidence on mesenchymal stem cell–based and cell-free therapies for regeneration of irradiated salivary glands	Preclinical animal models	Radiotherapy-induced salivary gland damage, hyposalivation, xerostomia	Yes; extracellular vesicles, exosomes, secretome included as part of cell-free therapies	Mesenchymal stem cells derived from adipose tissue, bone marrow, salivary gland, gingiva, dental pulp, labial minor salivary glands, urine, and SHEDs	No	Yes	PubMed/MEDLINE; Scopus; Web of Science	Up to June 2024	13	In vivo preclinical animal studies (cell-based and cell-free stem cell therapies)	Therapeutic regeneration of irradiated salivary glands via cell-based and cell-free approaches	Paracrine-mediated regeneration including anti-apoptotic effects, anti-oxidative activity, angiogenesis, neurogenesis, protection of acinar and ductal cells, increased AQP5 and c-Kit expression, reduced fibrosis, Wnt3a/GSK3β/Axin signaling activation, reduction of senescence genes and inflammatory cytokines	No; diagnostic applications not addressed	Yes; cell-based MSC therapy and cell-free therapies including secretome, extracellular vesicles, and exosomes demonstrated functional and structural recovery	Supports stem cell–based and cell-free therapies as promising regenerative strategies for radiation-induced xerostomia	Preclinical	Stem cell therapies (both cell-based and cell-free) consistently improve salivary flow, glandular structure, acinar preservation, and molecular markers following irradiation in animal models	Lack of consensus on optimal therapy type, cell source, delivery route, and scaffold use; absence of comparative studies; limited mechanistic depth in some studies	No; MISEV guidelines not explicitly discussed	Yes; lack of standardization in EV/exosome isolation, purification, and identification highlighted as a barrier to clinical translation	Further preclinical studies comparing cell-based versus cell-free therapies; standardization of EV isolation; identification of optimal MSC sources; progression to clinical trials	High	Level III (Filtered evidence)
Takashi	2023	Oral Diseases	China	Narrative review	To summarize recent advances in regenerative therapies for damaged salivary glands and discuss translational progress from bench to bedside	Humans and preclinical models	Radiation-induced salivary gland injury, xerostomia, Sjögren’s syndrome, age-related and disease-related salivary hypofunction	Yes; exosomes and extracellular vesicles discussed as part of cell-free regenerative strategies	Salivary gland epithelial cells, mesenchymal stem cells (bone marrow, adipose, dental pulp, SHEDs, urine-derived), saliva-derived EVs, engineered EVs	Yes	Yes	Not reported	Not reported	Not reported	Preclinical animal studies, in vitro mechanistic studies, limited early clinical studies	Regenerative therapy; cell-based and cell-free (exosomes/EVs, secretome, growth factors) approaches	Key mechanisms include paracrine signaling via exosomal miRNAs and proteins, anti-apoptotic and anti-inflammatory effects, promotion of acinar and ductal cell regeneration, angiogenesis and neurogenesis, fibrosis suppression, activation of Wnt/β-catenin and GPER–cAMP/PKA pathways, and restoration of AQP5-mediated salivary secretion	No; diagnostic applications not the primary focus	Yes; exosomes and MSC-derived EVs highlighted as promising cell-free therapeutic modalities	Highlights regenerative medicine strategies with emphasis on translational feasibility for treating xerostomia and salivary gland dysfunction	Preclinical to early clinical translational	Regenerative therapies, including stem cells and exosome-based approaches, show strong potential to restore salivary gland structure and function, but clinical translation remains limited	Limited number of clinical trials; heterogeneity of models, cell sources, and EV preparations; incomplete understanding of mechanisms	No; MISEV guidelines not explicitly discussed	Yes; lack of standardized EV isolation, characterization, dosing, and delivery methods emphasized	Standardized EV production and characterization; large-scale clinical trials; long-term safety and efficacy studies; optimization of delivery routes	High	Level IX (Expert narrative review)
Wang	2024	International Journal of Oral Science	China	Narrative review	To summarize emerging roles of exosomes in the progression, diagnosis, and treatment of oral diseases, with emphasis on biomarkers and therapeutic applications	Humans and preclinical models	Oral diseases including periodontitis, salivary gland diseases (including Sjögren’s syndrome and salivary gland dysfunction), oral cancers (OSCC), and other oral inflammatory conditions	Yes; strong focus on exosomes and extracellular vesicles across oral diseases	Salivary gland epithelial cells, periodontal ligament cells, mesenchymal stem cells, cancer cells, immune cells, saliva, serum, plasma, gingival crevicular fluid	Yes	Yes	Not reported	Not reported	Not reported	Preclinical in vitro and in vivo studies; observational human biomarker studies; early translational research	Diagnostic biomarkers (salivary, serum, plasma exosomal miRNAs/proteins); therapeutic delivery vehicles; regenerative therapy	Key mechanisms include exosome-mediated intercellular communication, regulation of inflammation, immune modulation (macrophage polarization, T-cell regulation), ferroptosis, apoptosis, angiogenesis, fibrosis, EMT, oxidative stress responses, and activation of signaling pathways such as PI3K/AKT, Wnt/β-catenin, ERK/MAPK, NF-κB, TGF-β/Smad, GPER-cAMP/PKA, and mTOR	Yes; extensive discussion of exosomal miRNAs, circRNAs, and proteins as non-invasive biomarkers for periodontitis, OSCC, and Sjögren’s syndrome	Yes; engineered exosomes and stem-cell-derived exosomes highlighted for targeted therapy and regeneration	Highlights potential for early diagnosis, disease monitoring, and personalized therapy using exosome-based approaches	Preclinical to early translational	Exosomes play central roles in oral disease progression and show strong promise as diagnostic biomarkers and therapeutic agents, but clinical translation remains limited	Heterogeneity of study designs, EV sources, and disease models; limited human clinical trials	Yes; updated exosome research guidelines and characterization challenges referenced	Yes; major emphasis on lack of standardization in EV isolation, quantification, and clinical application	Standardized EV production and characterization; improved detection technologies; large-scale clinical trials; quality control and dosage definition	Moderate to high	Level IX
Cui	2024	Journal of Nanobiotechnology	China	Narrative review	To comprehensively review the diagnostic, monitoring, and therapeutic potential of salivary extracellular vesicles (EVs) in oral and systemic diseases	Humans and preclinical models	Oral diseases (periodontitis, oral cancer, oral lichen planus), Sjögren’s syndrome, and systemic diseases (cancers, Parkinson’s disease, traumatic brain injury, diabetes, cardiovascular disease)	Yes; strong focus on salivary extracellular vesicles including exosomes	Salivary gland epithelial cells, oral epithelial cells, immune cells, neurons, tumor cells, microbiome-derived EVs, blood-derived EVs entering saliva	Yes	Yes	Not reported	Not reported	Not reported	Human observational biomarker studies; preclinical animal models; in vitro mechanistic studies	Non-invasive diagnostics (liquid biopsy); disease monitoring; therapeutic delivery; engineered EVs	EV-mediated intercellular communication; protection and transport of miRNAs, mRNAs, proteins, DNA; immune modulation (innate immunity activation, NF-κB, TNFα); fibrosis and inflammation pathways; ferroptosis; angiogenesis (UBE2O–SMAD6–BMP2); antiviral activity; purinergic signaling via ectonucleotidases; cancer metabolism and EMT	Yes; extensive discussion of salivary EV miRNAs, proteins, DNA as sensitive and stable diagnostic and prognostic biomarkers across oral and systemic diseases	Yes; salivary EVs and engineered EVs proposed as cell-free therapeutic and drug-delivery platforms	Supports integration of salivary EVs into precision medicine for early diagnosis, monitoring, and potential therapy	Early to mid-translational	Salivary EVs outperform whole saliva for biomarker stability and specificity and show strong promise for non-invasive diagnosis, disease monitoring, and emerging therapeutic applications	Small cohorts; heterogeneity of methods and biomarkers; limited large-scale clinical trials; difficulty distinguishing disease-specific EV subpopulations	No; MISEV guidelines not explicitly cited	Yes; major emphasis on lack of standardized isolation, characterization, quantification, quality control, and scalable manufacturing protocols	Standardized EV isolation/characterization; large multicenter clinical validation studies; scalable GMP-grade EV production; disease-specific EV enrichment strategies	High	Level IX: Evidence from opinion of authorities and/or reports of expert committees
